# Supplementary material for: An Unusual Salmonella Enteritidis Strain Carrying a Modified Virulence Plasmid Lacking the prot6e Gene Represents a Geographically Widely Distributed Lineage
Source: Front Microbiol. 2020 Jun 17;11:1322. doi: 10.3389/fmicb.2020.01322 (PMC7311658; doi:10.3389/fmicb.2020.01322)
Supplement: Supplementary file 1 [file Table_1.xlsx]

## Sheet: Sheet1
Table S1. List of 63 S. Enteritidis strains employed in study.
							PFGE		MLVA Typing
Sample ID	Province	Premise	Year collected	Premise product	Phage type	Detection of prot6e	XbaI pattern	BlnI pattern	VNTR 1	VNTR 2	VNTR 3	VNTR 5	VNTR 6	VNTR 8	VNTR 9	Sequenced previously
08D137 19-3	ON	Hatchery 6	2008	Poultry	8	+	SENXAI.0003	SENBNI.0003	6	8	4	10	10	1	2
08OTH024 9-3	QC	Hatchery 4	2008	Poultry	8	+	SENXAI.0003	SENBNI.0003	6	8	4	10	10	1	2
08OTH025 4-2	ON	Hatchery 3	2008	Poultry	8	+	SENXAI.0003	SENBNI.0003	6	8	4	11	10	1	2
08OTH026 3-15	AB	Hatchery 1	2008	Poultry	8	+	SENXAI.0003	SENBNI.0003	6	8	4	9	10	1	2
08OTH029 7-12	BC	Hatchery 3	2008	Poultry	8	+	SENXAI.0003	SENBNI.0003	6	8	4	10	10	1	2
08OTH032 5-20	ON	Hatchery 2	2008	Poultry	8	+	SENXAI.0003	SENBNI.0003	6	8	4	10	10	1	2
08SU119 7-4	QC	Hatchery 2	2008	Poultry	8	+	SENXAI.0003	SENBNI.0003	6	8	4	9	10	1	2
09OTH223 6-8	MB	Hatchery 1	2009	Poultry	8	+	SENXAI.0003	SENBNI.0003	6	8	4	10	10	1	2
09SU015 2-2	QC	Hatchery 1	2009	Chicken	8	+	SENXAI.0003	SENBNI.0003	6	8	4	10	10	1	2
10SU010 19-1	QC	Hatchery 1	2010	Chicken	8	+	SENXAI.0003	SENBNI.0003	6	8	4	10	10	1	2	Yes
11OTH025 6-12	SK	Hatchery 2	2011	Poultry	8	+	SENXAI.0003	SENBNI.0003	6	8	4	9	10	1	2
00D989 84-6	BC	Hatchery 1	2000	Poultry	8	+	SENXAI.0003	SENBNI.0009	6	9	4	11	10	2	2	Yes
09SU012 18-7	QC	Hatchery 4	2009	Poultry	9	+	SENXAI.0003	SENBNI.0003	6	8	4	10	10	1	2
08SU109 5-10	QC	Hatchery 2	2008	Chicken	10	+	SENXAI.0003	SENBNI.0003	6	8	4	9	10	1	2
00D989 87-1	BC	Hatchery 1	2000	Poultry	10	+	SENXAI.0003	SENBNI.0009	6	9	4	11	10	2	2
08OTH009 9-1	ON	Hatchery 3	2008	Poultry	13	+	SENXAI.0006	SENBNI.0007	6	8	4	10	10	1	2
06D1004 6-4	ON	Hatchery 2	2006	Poultry	13	+	SENXAI.0038	SENBNI.0016	6	6	4	11	10	2	2
08OTH001 10-2	AB	Hatchery 1	2008	Poultry	13	+	SENXAI.0038	SENBNI.0016	6	6	4	11	10	2	2
10OTH040 6-2	AB	Hatchery 2	2010	Poultry	13	+	SENXAI.0038	SENBNI.0016	6	6	4	11	10	2	2
07D507 13-18	ON	Hatchery 5	2007	Poultry	13	+	SENXAI.0038	SENBNI.0016	6	6	4	11	10	2	2
10OTH025	ON	Hatchery 4B	2010	Poultry	13	+	SENXAI.0038	SENBNI.0016	6	6	4	11	10	2	2	Yes
08SU110 9-5	QC	Hatchery 4	2008	Chicken	13	+	SENXAI.0038	SENBNI.0106	5	6	4	10	10	2	2
09SU016 14-15	QC	Hatchery 1	2009	Chicken	18	+	SENXAI.0003	SENBNI.0003	6	8	4	10	10	1	2
10SU31 19-19	QC	Hatchery 1	2010	Chicken	19	+	SENXAI.0006	SENBNI.0007	6	8	4	10	10	1	2
08OTH028 10-8	BC	Hatchery 2	2008	Poultry	23	+	SENXAI.0003	SENBNI.0003	6	8	4	10	10	1	2
09OTH223 6-16	MB	Hatchery 1	2009	Poultry	23	+	SENXAI.0003	SENBNI.0003	6	8	4	10	10	1	2
09SU012 19-10	QC	Hatchery 4	2009	Poultry	23	+	SENXAI.0003	SENBNI.0003	6	8	4	10	10	1	2
09SU015 2-5	QC	Hatchery 1	2009	Chicken	23	+	SENXAI.0003	SENBNI.0003	6	8	4	10	10	1	2
08SU119 6-12	QC	Hatchery 2	2008	Poultry	23	+	SENXAI.0003	SENBNI.0003	6	8	4	9	10	1	2
09SU018 13-16/13-6	QC	Hatchery 1	2009	Chicken	23	+	SENXAI.0003	SENBNI.0003	6	8	4	10	10	1	2
09SU018 13-2	QC	Hatchery 1	2009	Chicken	23	+	SENXAI.0003	SENBNI.0003	6	8	4	10	10	1	2
09SU030 12-7	QC	Hatchery 1	2009	Chicken	23	+	SENXAI.0006	SENBNI.0007	6	8	4	10	10	1	2
10SU002 19-16	QC	Hatchery 1	2010	Chicken	23	+	SENXAI.0006	SENBNI.0007	6	8	4	10	10	1	2	Yes
00D989 83-4	BC	Hatchery 1	2000	Poultry	23	+	SENXAI.0003	SENBNI.0009	6	9	4	11	10	2	2	Yes
10OTH040 6-16	AB	Hatchery 2	2010	Poultry	23	+	SENXAI.0038	SENBNI.0016	6	6	4	11	10	2	2
07D277 10-18	ON	Hatchery 4A	2007	Poultry	23	+	SENXAI.0038	SENBNI.0016	6	6	4	10	10	2	2
09SU015 7-15	QC	Hatchery 1	2009	Chicken	23	+	SENXAI.0003	SENBNI.0240	6	8	4	10	10	1	2
09SU019 8-1	QC	Hatchery 1	2009	Chicken	51	+	SENXAI.0003	SENBNI.0003	6	8	4	10	10	1	2
08OTH009 8-3	ON	Hatchery 3	2008	Poultry	13a	+	SENXAI.0006	SENBNI.0007	6	8	4	10	10	1	2
08OTH016 7-10	SK	Hatchery 1	2008	Poultry	13a	+	SENXAI.0006	SENBNI.0007	6	8	4	10	10	1	2
10SU002 19-2	QC	Hatchery 1	2010	Poultry	13a	+	SENXAI.0006	SENBNI.0007	6	8	4	10	10	1	2
11OTH018 5-6	SK	Hatchery 2	2011	Poultry	13a	+	SENXAI.0006	SENBNI.0007	6	8	4	10	10	1	2
11SU006 4-1	QC	Hatchery 3	2011	Poultry	13a	+	SENXAI.0006	SENBNI.0007	6	8	4	10	10	1	2
08SU110 4-2	QC	Hatchery 4	2008	Chicken	13a	+	SENXAI.0006	SENBNI.0007	6	8	4	10	10	1	2	Yes
10SU031 18-1	QC	Hatchery 1	2010	Chicken	51, 8	+	SENXAI.0003	SENBNI.0003	6	8	4	10	10	1	2
06D1274 20-15	ON	Hatchery 1	2006	Duck	9b	-	SENXAI.0214	SENBNI.0225	8	8	nd	16	11	1	2
08D015 19-1	ON	Hatchery 1	2008	Duck	9b	-	SENXAI.0214	SENBNI.0225	8	11	nd	17	11	1	2
08OTH012 8-5	ON	Hatchery 1	2008	Duck	9b	-	SENXAI.0214	SENBNI.0225	8	8	nd	10	11	1	2
08OTH027 7-4	ON	Hatchery 1	2008	Duck	9b	-	SENXAI.0217	SENBNI.0225	8	8	nd	17	11	1	2
08D015 13-7	ON	Hatchery 1	2008	Duck	9b	-	SENXAI.0228	SENBNI.0225	8	8	nd	17	11	1	2
08D015 15	ON	Hatchery 1	2008	Duck	9b	-	SENXAI.0214	SENBNI.0225	8	8	nd	16	11	1	2
14OTH007 19-16	MB	Hatchery 8	2014	Duck	9b	-	SENXAI.0217	SENBNI.0225	9	8	nd	20	11	1	2
10OTH040 4-2	AB	Hatchery 2	2010	Chicken	AT08-2363	+	SENXAI.0038	SENBNI.0016	6	6	4	11	10	2	2
08OTH031 9-12	AB	Hatchery 1	2008	Poultry	AT08-5352	+	SENXAI.0003	SENBNI.0003	5	8	4	10	10	1	2
10OTH040 4-17	AB	Hatchery 2	2010	Chicken	AT09-1982	+	SENXAI.0038	SENBNI.0016	6	6	4	11	10	2	2
09SU012 19-1	QC	Hatchery 4	2009	Chicken	AT09-2710	+	SENXAI.0003	SENBNI.0003	6	8	4	10	10	1	2
12OTH012 9-1	ON	Hatchery 1	2012	Duck	AT09-4837	-	SENXAI.0214	SENBNI.0225	8	8	nd	17	11	1	2
11OTH031 8-1	ON	Hatchery 1	2011	Duck	AT09-4837	-	SENXAI.0214	SENBNI.0225	8	8	nd	17	11	1	2
12OTH019 10-1	ON	Hatchery 7	2012	Duck	AT09-4935	-	SENXAI.0214	SENBNI.0225	11	8	nd	16	11	1	2
10OTH040 6-14	AB	Hatchery 2	2010	Chicken	AT10-3978	+	SENXAI.0038	SENBNI.0016	6	6	4	11	10	2	2
11SU006 M5-3	QC	Hatchery 3	2011	Chicken	AT11-2087	+	SENXAI.0006	SENBNI.0007	6	8	4	10	10	1	2
08OTH024 5-4	QC	Hatchery 4	2008	Chicken	AT99-1381	+	SENXAI.0003	SENBNI.0003	6	8	4	10	10	1	2
07D329 2-18	ON	Hatchery 2	2007	Chicken	Untypeable	+	SENXAI.0038	SENBNI.0016	6	6	4	12	10	2	2
For typings in bold PFGE or MLVA was completed on other isolate obtained from same submission and sample
Samples sequenced previously were described in Ogunremi et al., 2014a
