# Supplementary material for: An Unusual Salmonella Enteritidis Strain Carrying a Modified Virulence Plasmid Lacking the prot6e Gene Represents a Geographically Widely Distributed Lineage
Source: Front Microbiol. 2020 Jun 17;11:1322. doi: 10.3389/fmicb.2020.01322 (PMC7311658; doi:10.3389/fmicb.2020.01322)
Supplement: Supplementary file 3 [file Table_3.XLSX]

## Sheet: Sheet1
		Table S3. Differentiation of 25 S. Enteritidis isolates into 12 clades based on the number of single nucleotide polymorphic (SNP) loci identified in a pairwise comparison
		Isolate ID	11OTH031_8-1	08OTH027_7-4	12OTH012_9-1	06D1274_20-15	08D015_15-1	14OTH007_19-16	SENT10	SENT13	SENT41	SENT39	10OTH040_4-2	08SU110_9-5	07D277_10-18	SENT36	SENT40	08OTH028_10-8	08D137_19-3	09OTH223_6-8	11OTH025_6-12	09SU015_7-15	09SU018_13-2	09SU030_12-7	08SU110_4-2	08SU119_7-4
	Clade #
	1	11OTH031_8-1
	1	08OTH027_7-4	0
	1	12OTH012_9-1	1	1
	1	06D1274_20-15	1	1	2
	1	08D015_15-1	1	1	2	0
	1	14OTH007_19-16	2	2	3	1	1
	2	SENT10	4	4	3	5	5	4
	2	SENT13	4	4	3	5	5	4	0
	3	SENT41	4	4	3	5	5	4	4	4
	3	SENT39	4	4	3	5	5	4	4	4	0
	4	10OTH040_4-2	14	14	13	15	15	14	14	14	10	10
	4	08SU110_9-5	14	14	13	15	15	14	14	14	10	10	0
	5	07D277_10-18	15	15	14	16	16	15	15	15	11	11	1	1
	6	SENT36	22	22	21	23	23	24	24	24	20	20	10	10	11
	6	SENT40	22	22	21	23	23	24	24	24	20	20	10	10	11	0
	7	08OTH028_10-8	23	23	22	24	24	25	25	25	21	21	11	11	12	1	1
	7	08D137_19-3	24	24	23	25	25	26	26	26	22	22	12	12	13	2	2	1
	8	09OTH223_6-8	25	25	24	26	26	27	27	27	23	23	13	13	14	3	3	2	3
	8	11OTH025_6-12	25	25	24	26	26	27	27	27	23	23	13	13	14	3	3	2	3	1
	9	09SU015_7-15	25	25	25	26	26	27	28	28	24	24	14	14	15	4	4	3	4	5	5
	9	09SU018_13-2	25	25	25	26	26	27	28	28	24	24	14	14	15	4	4	3	4	5	5	0
	10	09SU030_12-7	28	28	27	29	29	30	30	30	26	26	16	16	17	6	6	5	6	3	4	8	8
	10	08SU110_4-2	28	28	27	29	29	30	30	30	26	26	16	16	17	6	6	5	6	3	4	8	8	0
	11	08SU119_7-4	24	24	23	25	25	26	26	26	22	22	12	12	13	2	2	1	2	3	3	4	4	6	6
	12	00D989_83-4	42	42	41	42	42	43	44	44	40	40	30	30	31	20	20	21	22	23	23	24	24	26	26	21
		Each isolate was scored at 60 different base positions throughout the genome by comparison to the reference S. Enteritidis strain P125109. The numbers of SNPs identified in pairwise comparisons between all 25 isolates are shown.
