# Supplementary material for: An Unusual Salmonella Enteritidis Strain Carrying a Modified Virulence Plasmid Lacking the prot6e Gene Represents a Geographically Widely Distributed Lineage
Source: Front Microbiol. 2020 Jun 17;11:1322. doi: 10.3389/fmicb.2020.01322 (PMC7311658; doi:10.3389/fmicb.2020.01322)
Supplement: Supplementary file 4 [file Table_4.xlsx]

## Sheet: Table S4
Uberstrain	Assembly_Name	Name	Data Source (Accession No.	Source group	Source Niche	Source Type	Collection Year	Continent	Country	Region	Original Serovar ID	Phage Type	Bio Project ID	Project ID	Sample ID	Secondary Sample ID	ST	eBG	Serotype (Predicted)	aroC	dnaN	hemD	hisD	purE	sucA	thrA	Clade*
SAL_BA5848AA	SAL_CA4305AA	M133 / NCTC20058	ERR230394				1938				Enteritidis		PRJEB3255	ERP001784	SAMEA1711466	ERS179694	814	4	Enteritidis	233	2	3	7	6	6	11	I
SAL_BA9470AA	SAL_BA3022AA	CFSAN002043	SRR900989	Poultry	Avian	duck		North America	United States	Arkansas	Enteritidis		PRJNA186035	SRP018785	SAMN01889549	SRS444955	814	4	Enteritidis	233	2	3	7	6	6	11	I
SAL_DA1151AA	SAL_CA8607AA	H121440322	SRR1645334	Human	Human	Human	2012	Europe	United Kingdom	England	Enteritidis		PRJNA248792	SRP042645	SAMN03168724	SRS740014	814	4	Enteritidis	233	2	3	7	6	6	11	II
SAL_DA2956AA	SAL_BA1475AA	MDH-2014-00510	SRR1578435	ND	Avian	Avian Liver	2003	North America	United States	Minnesota	Enteritidis		PRJNA215333	SRP032981	SAMN02699676	SRS703599	814	4	Enteritidis	233	2	3	7	6	6	11	I
SAL_DA6810AA	SAL_FA4264AA	CFSAN012696	SRR1302849	Wild Animal	Other Mammal	Mink (feces)	2007	North America	United States	Washington	Dublin		PRJNA186035	SRP018785	SAMN02742129	SRS622648	814	4	Enteritidis	233	2	3	7	6	6	11	I
SAL_DA8142AA	SAL_CA8839AA	MDH-2014-00152	SRR1238795	Poultry	Avian	Chicken Carcass	2006	North America	United States	Minnesota	Enteritidis		PRJNA215333	SRP032981	SAMN02646926	SRS592290	814	4	Enteritidis	233	2	3	7	6	6	11	I
SAL_DA9866AA	SAL_JA7446AA	WAPHL_SAL-A00186	SRR1158023	ND	Avian	Avian	2004	North America	United States	Washington	Enteritidis		PRJNA183851	SRP028334	SAMN02325863	SRS551230	814	4	Enteritidis	233	2	3	7	6	6	11	II
SAL_EA4674AA	SAL_IA7037AA	CFSAN033301	SRR2890060	ND	Meat	raw meat	2014	North America	United States	Washington	Enteritidis (Predicted)		PRJNA186035	SRP018785	SAMN03702124	SRS1144623	814	4	Enteritidis	233	2	3	7	6	6	11	I
SAL_EA7240AA	SAL_KA0765AA	29283	SRR3049540	Human	Human	Human		Europe	United Kingdom		Enteritidis		PRJNA248792	SRP042645	SAMN04363833	SRS1220153	814	4	Enteritidis	233	2	3	7	6	6	11	II
SAL_FA0054AA	SAL_LA4104AA	s3151_1995-sc-2416910	ERR1251701								Enteritidis (Predicted)		PRJEB10999	ERP012313	SAMEA3593745	ERS900894	814	4	Enteritidis	233	2	3	7	6	6	11	II
SAL_FA2514AA	SAL_KA6541AA	FDA00010029	SRR3286735	Animal feed	ND	Frozen raw dog food- duck meat	2016	North America	United States	Oregon	Enteritidis (Predicted)		PRJNA186035	SRP018785	SAMN04558493	SRS1357454	814	4	Enteritidis	233	2	3	7	6	6	11
SAL_FA2521AA	SAL_KA6534AA	FDA00010028	SRR3286719	Animal feed	ND	Frozen raw dog food- duck meat	2016	North America	United States	Oregon	Enteritidis (Predicted)		PRJNA186035	SRP018785	SAMN04558492	SRS1357416	814	4	Enteritidis	233	2	3	7	6	6	11	II
SAL_FA4463AA	SAL_KA8273AA	149326	SRR3322134	Human	Human	Human	2015	Europe	United Kingdom		Enteritidis		PRJNA248792	SRP042645	SAMN04600465	SRS1371636	814	4	Enteritidis	233	2	3	7	6	6	11	II
SAL_FA7311AA	SAL_LA2488AA	193289	SRR3585377	ND	Other Mammal	ND	2015	Europe	United Kingdom	England	Enteritidis		PRJNA248792	SRP042645	SAMN05173228	SRS1466567	814	4	Enteritidis	233	2	3	7	6	6	11	II
SAL_FA7828AA	SAL_FB8509AA	ADRDL2012027733	SRR3649694	Poultry	Avian	turkey (Meleagris gallopavo )	2012	North America	United States	Iowa	Enteritidis (Predicted)		PRJNA280335	SRP059853	SAMN04993499	SRS1493070	814	4	Enteritidis	233	2	3	7	6	6	11	II
SAL_GA1184AA	SAL_LA8158AA	L453_12-sc-2140639	ERR744265								Typhimurium		PRJEB7407	ERP007134	SAMEA2794598	ERS556577	814	4	Enteritidis	233	2	3	7	6	6	11	II
SAL_GA1189AA	SAL_LA8153AA	S2105_11-sc-2140634	ERR744260								Typhimurium		PRJEB7407	ERP007134	SAMEA2794593	ERS556572	814	4	Enteritidis	233	2	3	7	6	6	11	II
SAL_GA1296AA	SAL_LA8031AA	S940_12-sc-2140697	ERR744319								Typhimurium		PRJEB7407	ERP007134	SAMEA2794656	ERS556635	814	4	Enteritidis	233	2	3	7	6	6	11	II
SAL_GA1297AA	SAL_LA8030AA	L397_09-sc-2140696	ERR744318								Typhimurium		PRJEB7407	ERP007134	SAMEA2794655	ERS556634	814	4	Enteritidis	233	2	3	7	6	6	11	II
SAL_GA2348AA	SAL_LA7021AA	BCW_2561	SRR1814449	ND	ND	culture					Enteritidis (Predicted)		PRJNA203445	SRP022914	SAMN03357148	SRS855830	814	4	Enteritidis	233	2	3	7	6	6	11	II
SAL_GA2424AA	SAL_LA6859AA	BCW_1991	SRR1814300	ND	ND	culture					Enteritidis (Predicted)		PRJNA203445	SRP022914	SAMN03356999	SRS855979	814	4	Enteritidis	233	2	3	7	6	6	11	I
SAL_HA4904AA	SAL_OA1189AA	11-0464	SRR5053585	Human	Human	Homo sapiens		North America	Canada		Rough O:G,M:-		PRJNA353625	SRP093623	SAMN06030086	SRS1818367	814	4	Enteritidis	233	2	3	7	6	6	11	II
SAL_HA9439AA	SAL_PA8174AA	CFSAN057825	SRR5160319	Human	Human	Homo sapiens	1986	South America	Brazil		Enteritidis		PRJNA186035	SRP018785	SAMN06074153	SRS1909700	814	4	Enteritidis	233	2	3	7	6	6	11	I
SAL_IA4459AA	SAL_QA3051AA	266918	SRR5220102	Human	Human	Human	2016	Europe	United Kingdom		Enteritidis		PRJNA248792	SRP042645	SAMN06285238	SRS1951039	814	4	Enteritidis	233	2	3	7	6	6	11	II
SAL_KA4927AA	SAL_UA1732AA	PNUSAS018335	SRR5854328					North America	United States				PRJNA230403	SRP040281	SAMN07358037	SRS2372925	814	4	Enteritidis	233	2	3	7	6	6	11	II
SAL_MA6331AA	SAL_XA0493AA	PNUSAS025717	SRR6289869					North America	United States				PRJNA230403	SRP040281	SAMN07974978	SRS2685511	814	4	Enteritidis	233	2	3	7	6	6	11	I
SAL_NA0323AA	SAL_XA6176AA	PNUSAS029182	SRR6345485					North America	United States				PRJNA230403	SRP040281	SAMN08114807	SRS2733459	814	4	Enteritidis	233	2	3	7	6	6	11	II
SAL_OA6733AA	SAL_ZA6415AA	425603	SRR6899409	Human	Human	human	2017	Europe	United Kingdom		Enteritidis		PRJNA248792	SRP042645	SAMN08796879	SRS3093127	814	4	Enteritidis	233	2	3	7	6	6	11	II
SAL_PA1943AA	SAL_AB3075AA	PNUSAS038573	SRR7010543	Food	Plant	Box liner	2018	North America	United States				PRJNA230403	SRP040281	SAMN08939092	SRS3173684	814	4	Enteritidis	233	2	3	7	6	6	11	II
SAL_PA1944AA	SAL_AB3074AA	PNUSAS038576	SRR7010542	Food	Plant	Box liner	2018	North America	United States				PRJNA230403	SRP040281	SAMN08939091	SRS3173679	814	4	Enteritidis	233	2	3	7	6	6	11	II
SAL_PA2821AA	SAL_AB3765AA	PNUSAS038575	SRR7049641	Food	Plant	Box liner	2018	North America	United States				PRJNA230403	SRP040281	SAMN08963841	SRS3205928	814	4	Enteritidis	233	2	3	7	6	6	11	II
SAL_QA0835AA	SAL_BB2936AA	140219	SRR7275082	Human	Human	human	2015	Europe	United Kingdom		Enteritidis		PRJNA248792	SRP042645	SAMN09377516	SRS3390290	814	4	Enteritidis	233	2	3	7	6	6	11	II
SAL_RA6507AA	SAL_CB8576AA	193288	SRR7516672	ND	Other Mammal	ND	2015	Europe	United Kingdom		Enteritidis		PRJNA248792	SRP042645	SAMN09652027	SRS3542997	814	4	Enteritidis	233	2	3	7	6	6	11	II
SAL_TA0745AA	SAL_EB8902AA	612554	SRR7998259	Human	Human	human	2018	Europe	United Kingdom		Enteritidis		PRJNA248792	SRP042645	SAMN10229509	SRS3899701	814	4	Enteritidis	233	2	3	7	6	6	11	II
SAL_TA9835AA	SAL_GB5647AA	SMG-18-2322	traces-0tXezKz				2018	Europe	United Kingdom	Scotland							814	4	Enteritidis	233	2	3	7	6	6	11
SAL_UA5622AA	SAL_HB5641AA	588472	SRR8350283	Human	Human	human	2018	Europe	United Kingdom		Enteritidis		PRJNA248792	SRP042645	SAMN10612400	SRS4170623	814	4	Enteritidis	233	2	3	7	6	6	11	II
SAL_UA6429AA	SAL_HB8171AA	581294	SRR8375209	Human	Human	human	2018	Europe	United Kingdom		Enteritidis		PRJNA248792	SRP042645	SAMN10656609	SRS4191808	814	4	Enteritidis	233	2	3	7	6	6	11	II
SAL_VA0518AA	SAL_IB6910AA	SAL-18-VL-SD-MI-0023	SRR8502811	Wild Animal	Avian	Muscle (Anas platyrhynchos)	2018	North America	United States	Indiana			PRJNA316457	SRP125340	SAMN10393170	SRS4304295	814	4	Enteritidis	233	2	3	7	6	6	11	I
SAL_VA2278AA	SAL_IB9095AA	474890	SRR8523876	Human	Human	human	2018	Europe	United Kingdom		Typhi		PRJNA248792	SRP042645	SAMN10867003	SRS4321498	814	4	Enteritidis	233	2	3	7	6	6	11	II
SAL_VA2296AA	SAL_IB9077AA	474885	SRR8523858	Human	Human	human	2018	Europe	United Kingdom		Enteritidis		PRJNA248792	SRP042645	SAMN10866958	SRS4321480	814	4	Enteritidis	233	2	3	7	6	6	11	II
SAL_VA3904AA	SAL_JB4963AA	301768	SRR6922108	Human	Human	human	2016	Europe	United Kingdom		Enteritidis		PRJNA248792	SRP042645	SAMN08824995	SRS3112277	814	4	Enteritidis	233	2	3	7	6	6	11	II
SAL_VA5851AA	SAL_JB2990AA	SA20101351	SRR5056436										PRJNA354244	SRP093625	SAMN06045198	SRS1819991	814	4	Enteritidis	233	2	3	7	6	6	11	II
SAL_WA2273AA	SAL_KB8914AA	GW_S04060-06	traces-0SaRtaV		Poultry	Goose	2006	Europe	United Kingdom	England	Enteritidis						814	4	Enteritidis	233	2	3	7	6	6	11
SAL_WA2292AA	SAL_KB8898AA	GW_S03536-06	traces-0jBGMyU		Poultry	Goose	2006	Europe	United Kingdom	England	Enteritidis						814	4	Enteritidis	233	2	3	7	6	6	11
SAL_WA2701AA	SAL_KB8543AA	GW_S06467-06	traces-0enoUef		Poultry	Duck	2006	Europe	United Kingdom	England	Enteritidis						814	4	Enteritidis	233	2	3	7	6	6	11
SAL_WA2863AA	SAL_KB8394AA	GW_S05283-06	traces-0IjJaLy		Poultry	Duck	2006	Europe	United Kingdom	England	Enteritidis						814	4	Enteritidis	233	2	3	7	6	6	11
SAL_WA2993AA	SAL_KB8273AA	GW_S08157-07	traces-0GIYUUj		Poultry	Duck	2007	Europe	United Kingdom	England	Enteritidis						814	4	Enteritidis	233	2	3	7	6	6	11
SAL_WA3122AA	SAL_KB8146AA	GW_S02041-06	traces-0gIqVTt		Poultry	Duck	2006	Europe	United Kingdom	England	Enteritidis						814	4	Enteritidis	233	2	3	7	6	6	11
SAL_WA6705AA	SAL_LB6189AA	PNUSAS073914	SRR8955307					North America	United States				PRJNA230403	SRP040281	SAMN11492417	SRS4671953	814	4	Enteritidis	233	2	3	7	6	6	11	I
SAL_WA6708AA	SAL_LB6186AA	PNUSAS073252	SRR8955304					North America	United States				PRJNA230403	SRP040281	SAMN11492389	SRS4671950	814	4	Enteritidis	233	2	3	7	6	6	11	I
SAL_WA6716AA	SAL_LB6178AA	PNUSAS073253	SRR8955294					North America	United States				PRJNA230403	SRP040281	SAMN11492390	SRS4671940	814	4	Enteritidis	233	2	3	7	6	6	11	I
SAL_WA6803AA	SAL_LB6854AA	PNUSAS073916	SRR8955285					North America	United States				PRJNA230403	SRP040281	SAMN11492423	SRS4671931	814	4	Enteritidis	233	2	3	7	6	6	11	I
SAL_YA3404AA	SAL_OB3009AA	776604	SRR9720418	Human	Human	human	2019	Europe	United Kingdom		Salmonella Enteritidis		PRJNA248792	SRP042645	SAMN12326917	SRS5128408	814	4	Enteritidis	233	2	3	7	6	6	11	II
SAL_YA4522AA	SAL_OB4688AA	P107739	traces-0vxbntB		Human		1987		United Kingdom		Enteritidis	9b					814	4	Enteritidis	233	2	3	7	6	6	11
																											* as in Figure 6 tree
